# Supplementary material for: Fruit of Gardenia jasminoides Induces Mitochondrial Activation and Non-Shivering Thermogenesis through Regulation of PPARγ
Source: Antioxidants (Basel). 2021 Sep 5;10(9):1418. doi: 10.3390/antiox10091418 (PMC8466082; doi:10.3390/antiox10091418)
Supplement: Supplementary file 1 [file antioxidants-10-01418-s001.zip]

Archive with 1 entries (1 files):
- antioxidants-1338908-supplementary.pdf
